# Supplementary material for: Nanobody-based RFP-dependent Cre recombinase for selective anterograde tracing in RFP-expressing transgenic animals
Source: Commun Biol. 2022 Sep 16;5:979. doi: 10.1038/s42003-022-03944-2 (PMC9481622; doi:10.1038/s42003-022-03944-2)
Supplement: Supplementary file 4 — Supplementary Data 1 [file 42003_2022_3944_MOESM4_ESM.xlsx]

## Sheet: Fig1b
Grayscale Data
mCherry	N1	N2	N3	N4	N5	N6	N7	N8
C1	77.3229	93.0986	124.173	187.329	45.3532	240.089	99.9729	245.625
C2	64.4859	71.0983	70.974	103.027	41.5749	158.268	80.1794	56.0938
C3	92.9998	58.5485	62.2723	129.978	38.1521	120.161	65.9597	47.6834
C4	82.6682	149.125	144.576	56.2576	113.998	144.554	121.361	109.95
C5	35.1931	42.3049	42.0497	127.828	37.3066	136.854	49.68	39.1797
C6	129.197	137.925	131.925	162.699	108.741	91.8315	157.985	142.434
C7	22.3106	28.3564	31.3537	86.0783	25.4901	116.358	32.8503	94.518
C8	86.8514	30.4459	39.7193	97.8964	27.0428	255	108.742	35.072
Luciferase Assay Data (Average)
	N1	N2	N3	N4	N5	N6	N7	N8
C1	357987	431024	574889	867287	209975	1.11156e+06	462851	1.13718e+06
C2	298554	329168	328593	476988	192482	732744	371211	259701
C3	430567	271066	288306	601767	176635	556317	305378	220763
C4	382734	690414	669352	260459	527783	669250	561873	509042
C5	162936	195861	194680	591813	172721	633600	230007	181393
C6	598150	638562	610780	753258	503446	425158	731433	659436
C7	103293	131283	145160	398522	118013	538708	152089	437596
C8	402101	140957	183891	453237	125202	1.18059e+06	503450	162375
Luciferase Assay Data (Raw)
	N1	N2	N3	N4	N5	N6	N7	N8
C1	287776	499414	640687	719037	158928	805103	274713	548793
C2	279889	324754	251794	428585	111409	641183	315137	116579
C3	498922	238243	241939	613259	88271.7	477694	168285	76457.7
C4	351628	913505	641179	170255	419459	538175	397998	343737
C5	133566	171241	169516	552002	112640	534225	133320	106240
C6	539658	799413	722500	941484	417486	281368	814264	530768
C7	48159	125934	104271	268800	68583	215823	73751	234795
C8	241692	125934	117810	480407	66368	403175	359767	60462.3
	N1	N2	N3	N4	N5	N6	N7	N8
C1	218260	419186	591742	682178	182790	862739	295884	550742
C2	230086	273455	235507	491983	105476	738793	275674	122462
C3	421900	236985	252754	757092	108429	732858	216782	90461
C4	346917	949388	911002	202741	646096	636211	642142	383417
C5	99814	146343	192642	783557	123940	596436	165058	118768
C6	518150	906052	775394	1.15385e+06	577909	304265	975636	657463
C7	57730	111876	127386	320535	75201.7	364179	103014	306238
C8	219493	118030	115076	504576	88492	475939	430288	71510.7
	N1	N2	N3	N4	N5	N6	N7	N8
C1	492085	217377	477771	1.52624e+06	22156	2.33715e+06	704789	2.64923e+06
C2	58323.7	31504.3	69397.7	36425	6166	765127	133396	239057
C3	50695.7	24124	5428.33	30028	4690	196438	74319.3	118378
C4	94008.3	126748	134381	19696	5182	527389	117395	268381
C5	74073	19204	3460.33	39623.3	6658	406211	20188	49957.7
C6	519981	134134	46020.3	99424	29536.7	375379	230188	366994
C7	20680	17974	2476.67	32734.3	5428	666712	10102	284894
C8	451856	15760	90809	147184	38147.3	3.12835e+06	405966	239551
	N1	N2	N3	N4	N5	N6	N7	N8
C1	433825	588120	589356	541694	476024	441227	576018	799968
C2	625920	686959	757672	950959	546876	785872	760639	560706
C3	750749	584911	653102	1.00669e+06	505150	818279	762124	597755
C4	738382	772016	990846	649145	1040397	975228	1089958	1040633
C5	344290	446657	413101	992070	447645	997527	601461	450605
C6	814812	714646	899207	818278	988852	739620	905643	1.08252e+06
C7	286601	269350	346508	972019	322840	908116	421488	924456
C8	695363	304105	411869	680780	307800	714895	817780	277975

## Sheet: Fig1c
Grayscale Data
mRFP1	N1	N2	N3	N4	N5	N6	N7	N8
C1	85.6525	95.7686	148.267	177.147	22.4092	193.833	95.1151	83.5537
C2	69.9655	71.7611	67.697	136.149	13.2527	178.324	75.0694	35.5748
C3	110.041	73.8046	69.8036	150.761	49.383	153.673	84.5398	34.8469
C4	108.264	185.105	171.24	42.9873	76.4786	129.186	151.733	45.4931
C5	29.6188	28.1423	25.9341	135.993	24.1028	103.333	28.8097	16.6277
C6	145.239	211.527	178.09	194.076	63.9271	70.1581	205.952	68.4046
C7	29.766	38.6843	43.1797	126.786	25.1796	87.056	40.5491	50.1472
C8	48.9657	29.6424	28.9378	75.7571	10.687	108.248	80.0114	19.7775
Luciferase Assay Data (Average)
	N1	N2	N3	N4	N5	N6	N7	N8
C1	396551	443386	686440	820149	103749	897399	440360	386834
C2	323923	332237	313421	630335	61356.8	825596	347553	164703
C3	509462	341698	323174	697989	228631	711469	391399	161333
C4	501238	856990	792800	199021	354078	598098	702488	210622
C5	137128	130292	120068	629613	111590	478407	133382	76982.2
C6	672424	979320	824516	898527	295967	324815	953510	316697
C7	137809	179099	199912	586987	116575	403048	187733	232169
C8	226700	137237	133975	350737	49478.2	501160	370434	91565
Luciferase Assay Data (Raw)
	N1	N2	N3	N4	N5	N6	N7	N8
C1	570154	501512	841607	1.09429e+06	98240	1.03972e+06	614620	522744
C2	234917	210034	141814	480778	23187	679857	343614	155112
C3	348052	121873	135659	419334	646988	4737.67	289624	74612.7
C4	375426	896300	708533	71167.3	469177	2278	745618	111286
C5	108579	71659.7	50989.3	469673	276315	3999.33	84703.3	54680.3
C6	707789	885902	664285	716442	223337	4491.33	1.02262e+06	192544
C7	118426	203875	226540	571883	275822	5721.33	238365	218163
C8	274838	202151	191560	539780	33519.7	785438	631666	146985
	N1	N2	N3	N4	N5	N6	N7	N8
C1	220232	288242	504077	590999	66833.7	726676	227375	238462
C2	211117	265322	262611	544819	23529.3	787019	238462	96860
C3	390570	284545	305743	737565	38291	1015280	269757	107690
C4	325712	947156	718520	178357	223926	643376	489020	154715
C5	75939.3	86030.3	90952.7	467053	26235.7	455705	72494	46902.7
C6	601623	1.10128e+06	902342	949630	303032	397228	940220	312893
C7	60436	136248	162841	485567	29679.7	383663	117784	150283
C8	96860	82584.3	66588.3	160872	24021.3	276904	199047	36076.7
	N1	N2	N3	N4	N5	N6	N7	N8
C1	288992	429310	486315	630292	52817.7	762050	238472	201518
C2	281352	291704	241923	539889	37562.3	705929	193637	94654.3
C3	437944	273465	220487	691333	42237	802367	242907	109670
C4	338298	861506	663654	154971	180336	565324	418946	118779
C5	65859.3	79641.3	86286	379973	32641.7	350872	58723	37316.7
C6	481872	861259	689610	777384	201518	299346	766747	237486
C7	64875.3	95147	112131	325970	28705.7	238473	81117.7	105239
C8	89731.7	51094.7	60938	152508	21571	283322	123209	36824.3
	N1	N2	N3	N4	N5	N6	N7	N8
C1	506825	554478	913760	965016	197106	1.06115e+06	680973	584609
C2	568308	561888	607336	955855	161149	1.12958e+06	614501	312184
C3	861280	686907	630806	943724	187009	1.02349e+06	763307	353359
C4	965514	723000	1.08049e+06	391588	542872	1.18142e+06	1.15637e+06	457709
C5	298134	283838	252046	1.20175e+06	111169	1.10305e+06	317609	169029
C6	898411	1.06884e+06	1.04183e+06	1150653	455981	598195	1.08446e+06	523864
C7	307500	281127	298134	964528	132094	984336	313663	454993
C8	445369	213119	216813	549788	118801	658976	527812	146374

## Sheet: Fig1d
Grayscale Data
tdTomato	N1	N2	N3	N4	N5	N6	N7	N8
C1	28.6015	49.1099	42.5662	31.8466	11.2128	14.9208	34.6087	50.6853
C2	23.7891	54.7699	73.6789	57.8573	62.1062	36.5385	48.2589	53.6533
C3	18.7502	65.2142	73.6706	64.6254	32.7269	33.4669	42.9378	73.83
C4	18.63	76.9068	85.3194	50.2829	27.2779	33.342	35.6342	41.7923
C5	10.8417	45.7794	27.6129	47.5576	35.8797	16.3521	18.322	29.8741
C6	19.2014	36.4895	37.845	31.6125	12.4648	22.0512	32.7711	26.4774
C7	8.19708	12.47	9.89898	10.0714	4.07845	9.39348	11.8022	13.4066
C8	22.9701	38.2692	30.2541	55.9059	29.86	29.7372	34.5888	133.238
Luciferase Assay Data (Average)
	N1	N2	N3	N4	N5	N6	N7	N8
C1	132418	227367	197071	147442	51912.5	69079.9	160230	234661
C2	110138	253571	341116	267865	287537	169165	223427	248402
C3	86808.8	301926	341077	299200	151518	154944	198792	341815
C4	86252.7	356060	395008	232798	126290	154365	164978	193488
C5	50194.4	211948	127841	220180	166114	75706.3	84826.6	138310
C6	88897.9	168938	175213	146358	57709	102092	151722	122584
C7	37950.5	57733	45829.9	46628.3	18882.2	43489.6	54641.4	62069.4
C8	106346	177177	140069	258831	138245	137676	160138	616862
Luciferase Assay Data (Raw)
	N1	N2	N3	N4	N5	N6	N7	N8
C1	125339	190841	131248	178280	27635.7	110568	231241	159071
C2	129278	158825	246517	188132	109338	134695	149222	113276
C3	83000.7	225082	260810	238633	58883.3	107122	175324	268697
C4	87676.7	278800	340923	187393	71433.7	141588	157101	121893
C5	43627.7	153654	81277.7	183698	79309	66758.3	57899.3	94076.7
C6	97276.7	130509	113768	115493	25667.3	107122	129278	101214
C7	30095.7	35262.7	22223.3	30342	7463.67	28866	37476.7	46334.3
C8	57160.7	92353	47564.7	177295	52485.7	104907	58883.3	359171
	N1	N2	N3	N4	N5	N6	N7	N8
C1	106723	148577	126171	119524	32157	91462	195614	134049
C2	86786	149807	240943	157441	102785	125926	179112	175910
C3	79156.7	223697	291956	249076	66605.3	105739	162120	280372
C4	72265	292450	362962	157933	78171.7	121739	134049	113862
C5	34125.3	157194	79894.7	194629	79402.3	46919.7	69065.7	88016.7
C6	75710.7	148331	138974	127648	27482.7	77925.7	160396	87031.7
C7	32157.3	34371.3	25760.7	28959	4112.67	28467	39046	46673.3
C8	69312.3	83094	53071	196354	42490.3	90478.3	76940.7	296886
	N1	N2	N3	N4	N5	N6	N7	N8
C1	38388.3	6899.33	58072.3	25595.3	91296.7	2471.67	107789	543679
C2	4193.67	16493	26579.3	23627	136099	4439.67	0	16001
C3	1488	42571	7883	21413	138.667	3701.67	8375	14525
C4	8621	27809.3	47000.3	5177.67	28547.3	3209.67	571.667	6407.33
C5	3455.67	12311	2226	8129	40603	138.667	178.333	4193.67
C6	9851	2579	5177.33	5423.33	4193.33	563	317	15755
C7	2717.67	611.333	1980	1488	4685.33	1980	809	11327
C8	2225.67	5915	27071.3	13541	91543	23381	173283	1.03519e+06
	N1	N2	N3	N4	N5	N6	N7	N8
C1	259223	563151	472794	266369	56560.7	71818	106276	101845
C2	220293	689160	850422	702262	801925	411598	565375	688419
C3	183590	716353	803660	687678	480443	403212	449347	803666
C4	176448	825180	829148	580687	327008	350925	368189	531791
C5	119569	524631	347965	494265	465144	189009	212163	366953
C6	172753	394332	442933	336869	173493	222757	316899	286335
C7	86831.3	160687	133356	125724	59267.3	114645	141234	143943
C8	296685	527347	432570	648134	366460	331938	331445	776200

## Sheet: Fig1e
Grayscale Data
DsRed2	N1	N2	N3	N4	N5	N6	N7	N8
C1	18.9986	21.9226	29.2073	14.7858	0.106593	20.0088	34.8847	10.4541
C2	14.5866	12.5003	18.9854	13.8556	0.256511	11.3841	20.62	7.0263
C3	5.8705	5.55169	7.57098	4.63508	0.137588	7.67725	11.0255	3.45282
C4	15.1048	16.1811	17.9088	12.6198	0.274852	17.6031	16.9386	6.641
C5	1.12828	1.14155	0.995462	0.676673	0.228774	1.23455	1.65959	0.862644
C6	12.4604	17.736	29.1277	14.2676	0.302265	11.4639	25.8306	7.95628
C7	4.96719	3.22697	5.91037	3.91773	0.196482	4.78117	7.91637	5.60481
C8	5.32583	4.74137	5.51184	4.13029	0.0911134	4.38264	10.2016	3.33327
Luciferase Assay Data (Average)
	N1	N2	N3	N4	N5	N6	N7	N8
C1	87958.9	101496	135223	68454.8	493.5	92635.8	161508	48399.8
C2	67532.4	57873.2	87897.9	64148.2	1187.58	52705.8	95465.8	32530.1
C3	27179	25703	35051.8	21459.3	637	35543.8	51045.3	15985.8
C4	69931.4	74914.6	82913.5	58426.8	1272.5	81498.2	78421.6	30746.2
C5	5223.67	5285.08	4608.75	3132.83	1059.17	5715.67	7683.5	3993.83
C6	57688.7	82113.5	134854	66055.4	1399.42	53075.2	119589	36835.7
C7	22996.9	14940.1	27363.6	18138.2	909.667	22135.7	36650.9	25948.9
C8	24657.3	21951.4	25518.5	19122.2	421.833	20290.6	47230.9	15432.2
Luciferase Assay Data (Raw)
	N1	N2	N3	N4	N5	N6	N7	N8
C1	80277.7	95045	147483	72894.7	1053	86184.7	151914	49271.3
C2	51239.7	61574.7	91353.7	53454.3	1790.67	41397.3	104399	27866.3
C3	28850	23930	35738.7	17533.7	912	42873.7	38445.3	17041.7
C4	66250	67480.7	91107.7	52716.3	1298.67	81016	70433.7	26144
C5	6464	5480	4742.33	3512.33	933.333	5234	10400	5726
C6	50747.7	74617.7	118184	58129.3	420	46811	112030	40413.7
C7	16057.7	12859.7	27866	19009.7	687.333	24421.7	36231	26390
C8	22945.7	20486	26390.3	21715.7	561	21715.7	55177	12368
	N1	N2	N3	N4	N5	N6	N7	N8
C1	93736	100874	125737	69617.3	156.333	91275	161193	41565.3
C2	75523.7	44026	71586.3	61988.3	1220.33	46240.3	85367.7	29755.7
C3	27541.7	22129.7	33692	22867.7	174	28771.7	42549.3	12781.3
C4	60758	79707	76754	71831.7	2696	73554.7	80445.7	25081.3
C5	4910	3926	4910	2942	576.333	4910	6631.67	2450.33
C6	62972.7	88075.7	142726	62234.3	1958.33	44765	117613	28034
C7	25081.7	15487.3	23851.7	11797.3	800.333	20653.3	31970	28279.7
C8	24835.3	17947.3	26311.3	19177.3	174	19177.3	47470.7	17947.3
	N1	N2	N3	N4	N5	N6	N7	N8
C1	73537	93472.7	129659	65416.3	398	74767.7	159206	47207.3
C2	61233	66400.3	94211.3	71322.7	956.667	61232.7	85842.7	28508.3
C3	28016	26048	25064	20882	398	36381.3	49667.3	12272
C4	65908.3	66154	71322.3	51636	312.667	78951.7	75752	34412.7
C5	6614	6614	2924.67	1940.67	1050.67	6122.33	9812	3416.33
C6	50159.7	86827.3	122273	64432	1050.67	64923.7	113903	38349.3
C7	29984.3	13747.7	24572	22111.7	644	20143.7	37611	28262
C8	23096	22358	22112	20636	550	19651.7	43023.7	18421.7
	N1	N2	N3	N4	N5	N6	N7	N8
C1	104285	116593	138012	65890.7	366.667	118316	173717	55555.3
C2	82133.3	59492	94440.3	69827.7	782.667	61953	106254	43990
C3	24308.3	30704.3	45712.7	24554	1064	34148.7	73519.3	21848
C4	86809.3	86316.7	92470	57523.3	782.667	92470.3	87055	37347
C5	2906.67	5120.33	5858	4136.33	1676.33	6596.33	3890.33	4382.67
C6	66874.7	78933.3	156233	79426	2168.67	55801	134811	40545.7
C7	20864	17665.7	33164.7	19634	1507	23324	40791.7	20864
C8	27752.3	27014.3	27260.3	14960	402.333	20617.7	43252.3	12992

## Sheet: Fig1f
Grayscale Data
No RFPs	N1	N2	N3	N4	N5	N6	N7	N8
C1	22.4661	22.7416	14.6826	21.029	0.319059	23.0506	23.6838	15.4716
C2	15.7257	18.1456	11.3852	13.9364	0.344438	17.5077	15.5308	12.5092
C3	10.5255	8.95183	5.80608	8.43794	0.224418	19.9168	19.2132	10.7671
C4	11.6158	11.8074	8.42826	10.6219	0.41181	27.0337	24.1857	13.7741
C5	1.71814	1.93046	0.784418	2.00534	0.415446	3.281	3.2607	2.85278
C6	13.3079	16.2849	15.2756	16.3008	0.538401	38.018	29.8318	16.5355
C7	9.6831	4.77807	7.33866	8.73503	0.5519	19.6745	18.7412	17.545
C8	12.381	7.16112	10.8282	11.6046	0.382597	29.9312	25.6114	7.10425
Luciferase Assay Data (Average)
	N1	N2	N3	N4	N5	N6	N7	N8
C1	104013	105288	67976.8	97359.2	1477.17	106719	109650	71630
C2	72806.3	84009.9	52710.6	64522	1594.67	81056.7	71903.8	57914.5
C3	48730.7	41444.8	26880.8	39065.7	1039	92210.2	88952.5	49849.2
C4	53778.2	54665.7	39020.8	49176.9	1906.58	125160	111974	63771
C5	7954.58	8937.58	3631.67	9284.25	1923.42	15190.2	15096.2	13207.7
C6	61612.6	75395	70722.2	75468.7	2492.67	176014	138114	76555.4
C7	44830.4	22121.3	33976.2	40441.1	2555.17	91088	86767.1	81229
C8	57320.9	33154.2	50132.1	53726.4	1771.33	138574	118574	32891
Luciferase Assay Data (Raw)
	N1	N2	N3	N4	N5	N6	N7	N8
C1	647.333	75.6667	262.667	571.667	0	17866.3	38040	10240.3
C2	384.667	384.667	1000.67	433	0	1198.33	262.667	433
C3	75.6667	262.667	75.6667	325.667	508.667	0	893.333	1385.33
C4	325.667	187	138.667	1877.33	187	0	571.667	214.333
C5	0	647.333	187	187	754.667	75.6667	187	262.667
C6	2369.33	630.667	187	433	138.667	3107	1385.33	138.667
C7	0	0	325.667	1385.33	1309.67	138.667	0	325.667
C8	1444.33	325.667	952.333	3107	460.333	4091	3353	754.667
	N1	N2	N3	N4	N5	N6	N7	N8
C1	61544.3	98460.7	26113.7	61051.7	857	57114.7	97968.3	43828
C2	68434.3	82216	14305.7	13567.7	1268.33	53423.7	80493.3	19225.3
C3	12091.7	37431	9139.67	10123.7	1810.33	31034	50225.3	19963.7
C4	20209.3	6925.67	4465.67	23653.7	852.667	21931.3	55638.3	10123.7
C5	9631.67	1268.67	1348.67	6925.67	411.333	7171.67	2990	5941.67
C6	24883.7	48748.7	34970.3	50225.3	776.667	80247.3	90093	31280
C7	21931.3	44565.7	1349	7909.67	1399.33	11353.7	21931.3	3727.67
C8	6679.67	7909.67	1098.33	3236	1022.67	16765.3	15781.3	6433.67
	N1	N2	N3	N4	N5	N6	N7	N8
C1	98626.7	57034.7	32430	43747.7	450.333	93458.3	165347	55312.7
C2	9059.33	14963	27755.3	8567.33	509	106258	32429.7	73522.3
C3	3893.33	11519	2172	9797.33	187	173967	18899	31691.7
C4	4877.67	22589	6845.33	7583.33	263.333	232347	34152.3	80167
C5	611.333	1680.33	517.667	85	1434	15455.3	1434	8321.33
C6	13487	18899	45716	18653	518	237274	41287	68354
C7	4385.33	8813.33	24557.3	696	696.333	111673	24803.3	79428.7
C8	20621.7	30215.7	43501.7	56050.3	1247	462903	351152	72784.7
	N1	N2	N3	N4	N5	N6	N7	N8
C1	255232	265582	213101	284066	4601.33	258435	137246	177139
C2	213347	238476	167781	235520	4601.33	163347	174429	138477
C3	178862	116567	96135.7	136016	1650	163840	285792	146356
C4	189700	188961	144634	163593	6323.33	246361	357534	164579
C5	21575.3	32154	12473.3	29939.3	5093.67	38058.3	55774	38305
C6	205710	233302	202015	232563	8537.33	383429	419691	206449
C7	153005	35106.3	109673	151773	6815.33	241187	300334	241434
C8	200538	94166	154976	152512	4355.33	70539	104012	51591

## Sheet: Fig1g
Grayscale Data
mRuby	N1	N2	N3	N4	N5	N6	N7	N8
C1	26.3923	26.2719	25.4208	19.5984	0.367946	22.6019	40.0195	14.2292
C2	14.6418	22.5099	18.6284	9.53879	0.421584	18.2702	35.8182	8.27647
C3	9.00711	12.8207	9.17999	7.30662	0.28684	10.8411	30.3803	7.83797
C4	11.4523	18.0573	12.9197	11.0537	0.398851	14.9871	36.0371	8.75488
C5	1.35111	1.82007	1.10837	1.30203	0.234911	2.15213	2.5639	1.33783
C6	20.3972	26.6855	20.6899	19.266	0.271576	21.62	42.683	11.3324
C7	6.25705	7.81156	6.9345	5.32697	0.159079	6.84152	12.1032	6.57588
C8	5.56618	7.26672	6.04443	5.28715	0.108789	7.30664	12.5553	5.35362
Luciferase Assay Data (Average)
	N1	N2	N3	N4	N5	N6	N7	N8
C1	122190	121633	117692	90735.8	1703.5	104641	185281	65877.9
C2	67788.2	104216	86244.9	44162.3	1951.83	84586.6	165830	38318.1
C3	41700.8	59356.9	42501.2	33827.9	1328	50191.5	140654	36287.9
C4	53021.2	83601.1	59815.2	51176.2	1846.58	69386.8	166843	40533
C5	6255.33	8426.5	5131.5	6028.08	1087.58	9963.83	11870.2	6193.83
C6	94434	123547	95789.4	89197.2	1257.33	100095	197612	52466.4
C7	28968.7	36165.7	32105.1	24662.6	736.5	31674.6	56034.8	30444.7
C8	25770.1	33643.2	27984.2	24478.3	503.667	33828	58128.1	24786
Luciferase Assay Data (Raw)
	N1	N2	N3	N4	N5	N6	N7	N8
C1	172674	147065	162086	128845	2357.33	123675	214794	87982.7
C2	101520	148050	116782	69278	2357.33	137216	210607	61895.3
C3	45655.3	73954	58696.7	51560.3	2357.33	81583	211838	54759.3
C4	71984.7	87490	88967	80846	1373.33	114074	292416	70016
C5	6047	11212.3	6539	8014.33	1373.33	14656.3	15148.3	11212.7
C6	149527	177108	147065	120967	2111.33	161839	280585	72969.3
C7	45409	58942.7	43194.7	31385	872.333	46885.3	72723.7	50330
C8	34583.3	49345.7	42949	28679	255	55497.3	94874.3	40734.3
	N1	N2	N3	N4	N5	N6	N7	N8
C1	166185	164954	141808	109557	1533	128266	186627	79528.3
C2	99464.3	120389	104880	61809.3	2763	116449	180716	46061
C3	64516.3	82481.3	56642	48768	1779	70914.7	142792	44584.7
C4	82973.7	133437	70176.3	66731	2517	87895.7	183425	45076.7
C5	7682.67	12356.3	5222.67	8420.67	2270.67	9158.67	14816	6698.67
C6	127774	164215	129498	108572	1779	129990	189090	65500.7
C7	42124.3	50736.3	40894	30560.7	795.333	37941.7	68945.7	37941.7
C8	41878	44831	34743	37203.3	549	51720.3	62793.3	28592.7
	N1	N2	N3	N4	N5	N6	N7	N8
C1	116194	127027	114471	73612.7	1198.33	90841.3	197456	70906.3
C2	64015.3	115948	94533	37687.3	1524.67	62785	181447	38671.3
C3	37441	65492	49497.3	31044.7	1032.67	43099.7	141061	36457
C4	51466	95271.3	78289.3	52942.7	2508.67	54172.7	178245	42608.3
C5	8904	9150	7428	4722.33	706.333	8165.67	10872	6690
C6	85673.3	134906	103394	81735	540.667	85426.3	233670	56633.3
C7	27108	33012.3	36211	27846	715.333	34242.7	69675.7	31536
C8	24155.7	35965	30306.3	22926	223.333	22925.7	70167.7	26124
	N1	N2	N3	N4	N5	N6	N7	N8
C1	33705.3	47484	52404.3	50928.3	1725.33	75782.3	142246	25094.3
C2	6152.67	32475.3	28785	7874.67	1162.33	21896.3	90549.7	6644.67
C3	19190.3	15500.3	5168.67	3938.67	143	5168.67	66923.3	9350.67
C4	5660.67	18206.3	1828.33	4185	987.333	21404.7	13286.7	4431
C5	2387.67	987.333	1336.33	2955	0	7874.67	6644.67	174
C6	14762.3	17960.3	3200.67	45515	598.333	23126.3	87104	14762.3
C7	1233.33	1971.33	8120.67	8858.67	563	7628.67	12794.3	1971.33
C8	2463.33	4431	3938.67	9104.67	987.333	5168.67	4677	3693

## Sheet: Fig2d
mCherry	mRFP1	mRuby	mRFP1(ΔCCre)	mRFP1(ΔNCre)
81.3869	71.0769	7.61589	0.735294	0.315457
78.341	72.7273	6.66667	0.569801	1.01523
87.5	78.7879	4.79042	1.56863	0.429185
88.716	79.0795	7.48899	1.38889	1.0101
78.6082	77.2936	5.35714	0.645161	1.06007
82.5545	74.7212	3.74707	0.444444	0.393701
79.4953	65.8754	3.46154	0.854701	1.20482
77.7778	73.5294	5.3719	1.23457	0.757576

## Sheet: Fig2f
mCherry	mRFP1	mRuby	mRFP1(ΔCCre)	mRFP1(ΔNCre)
61.7647	13.1915	0.900901	1.32013	1.35747
58.5434	11.8557	1.46341	0	0.877193
62.987	9.13043	0.809717	1.10294	0.843882
53.3679	12.9032	0.862069	0.471698	0.3861
57.4257	5.20446	0.8	0.719424	0.25974
50.173	6.97674	1.38889	0.638978	0.236967
62.4	9.44882	0	0.469484	0.561798
56.2842	5.88235	1.36364	0.8	1.69492

## Sheet: Fig2g
tdTomato	mRuby
46.988	11.3861
44.206	10.1124
49.7006	14.1243
46.7066	15.7658

## Sheet: Fig3c
mCherry				tdTomato
CAAX	NES	Ct	NLS	CAAX	NES	Ct	NLS
173160	632974	1253055	1040769	72470	109635	428042	767453
224641	650023	1287061	1146128	88221	125637	494428	643352
179317	684132	1441060	1267949	92405.3	140409	542816	749154
179563	612466	1456717	1526588	109389	140902	550716	721211
149765	534914	1327036	1257524	92897.3	125883	447534	585541
165526	557138	1437584	1262493	96835.7	130315	461599	627784
168973	601351	1320833	1375713	107420	136962	464068	711077
155429	604313	1480085	1424168	110867	128837	487267	701928
144595	571708	1362304	1399070	111358	139179	505040	632976
168481	515904	1232956	1382180	114067	131053	500103	632478
149027	593941	1431370	1209133	93389.7	112836	456664	510718

[truncated: 9 more sheets: Fig3f, Fig3i, Fig4d, Fig4e, Fig5e, FigS1, FigS2d, FigS4c, FigS4d]
